# Supplementary material for: Simarouba berteroana Krug & Urb. Extracts and Fractions Possess Anthelmintic Activity Against Eggs and Larvae of Multidrug-Resistant Haemonchus contortus
Source: Vet Sci. 2025 Jan 23;12(2):90. doi: 10.3390/vetsci12020090 (PMC11861957; doi:10.3390/vetsci12020090)
Supplement: Supplementary file 1 [file vetsci-12-00090-s001.zip]

Archive with 4 entries (4 files):
- Suplementary_Material_Table_S3 20.12.24.pdf
- Suplementary_Material_Table_S1_and_S2_20.12.24.pdf
- Suplementary Figure SF1 S berteroana article 7.11.24.pdf
- Young S berteroana article.tif
